# Supplementary material for: ER-Ca2+ sensor STIM regulates neuropeptides required for development under nutrient restriction in Drosophila
Source: PLoS One. 2019 Jul 11;14(7):e0219719. doi: 10.1371/journal.pone.0219719 (PMC6622525; doi:10.1371/journal.pone.0219719)
Supplement: S1 Table — (XLSX) [file pone.0219719.s005.xlsx]

## Sheet: Fig 1
Panel #
B
		% Pupae
Genotype	Media
crz-GAL4/+	Normal	100	100	100	96	96	96
crz-GAL4/+	NR	92	100	92	100	100	88
crz>STIM-IR,dicer	Normal	96	100	96	100	96	100
crz>STIM-IR,dicer	NR	24	64	96	28	12	20
crz>IP3R-IR, dicer	Normal	100	92	100	96	96	92
crz>IP3R-IR, dicer	NR	60	88	96	68	56	56
crz>Orai-E180A	Normal	96	92	96	100	96	100
crz>Orai-E180A	NR	68	72	60	64	32	16
C
		% Pupae
crz>dicer	Normal	100	100	100	100	88	88
crz>crz-IR,dicer	Normal	84	92	100	84	88	88
crz>sNPF-IR,dicer	Normal	100	100	100	100	96	96
crz>dicer	NR	96	88	96	100	92	92
crz>crz-IR,dicer	NR	36	24	12	4	32	40	52	48	56
crz>sNPF-IR,dicer	NR	52	68	24	8	4	44	50	52	12
crz>dSTIM,dicer	NR	60	96	92	92	48	60
crz>dstim,dicer,crz-IR	NR	60	82.6	100	73.3	56	83.3
crz>dstim,dicer,sNPF-IR	NR	60	76.5	83.3	48	66.7	66.7
crz>IP3R,dicer	NR	68	96	64	52	100	96
crz>IP3R,dicer,crz-IR	NR	72	88	72	72	80	88
crz>IP3R,dicer,sNPF-IR	NR	100	72	80	92	44	88
D
		% Adults
crz>dicer	Normal	100	96	100	100	88	84
crz>crz-IR,dicer	Normal	84	80	100	84	88	88
crz>sNPF-IR,dicer	Normal	100	100	96	100	88	92
crz>dicer	NR	92	76	96	92	92	80
crz>crz-IR,dicer	NR	24	4	4	4	20	20	12	28	16
crz>sNPF-IR,dicer	NR	12	48	12	4	0	8	41.6667	20	0
crz>dSTIM,dicer	NR	20	88	56	76	20	20
crz>dstim,dicer,crz-IR	NR	24	78.2609	100	6.66667	40	75
crz>dstim,dicer,sNPF-IR	NR	24	47.0588	66.6667	28	29.1667	25
crz>IP3R,dicer	NR	52	68	44	44	72	76
crz>IP3R,dicer,crz-IR	NR	32	68	56	36	24	20
crz>IP3R,dicer,sNPF-IR	NR	48	32	44	52	16	32
crz>crz-IR,dicer	NR
crz>sNPF-IR,dicer	NR
crz>dicer

## Sheet: Fig suppl 1
Panel #
A
		% Pupae
Genotype	Media
IP3R-IR/+	Normal	100	96	92	92	96	92	100
AstA>IP3R-IR	Normal	100	92	72	96	92	92
akh>IP3R-IR	Normal	96	100	96	100	100	100
crz>IP3R-IR	Normal	100	92	100	96	96	92
dILP2>IP3R-IR	Normal	100	100	100	96	100	100
DSK>IP3R-IR	Normal	100	92	100	96	92	100
hug>IP3R-IR	Normal	96	100	100	100	96	92
npf>IP3R-IR	Normal	100	96	100	100	100	100
sNPF>IP3R-IR	Normal	66.7	76	72	83.3	75	96	80
Genotype	Media
IP3R-IR/+	NR	84	92	96	96	93	96	96
AstA>IP3R-IR	NR	52	60	76	64	92	68	76
akh>IP3R-IR	NR	68	88	96	84	96	92
crz>IP3R-IR	NR	60	88	96	68	56	56
dILP2>IP3R-IR	NR	92	92	100	92	84	92
DSK>IP3R-IR	NR	100	80	64	48	40	100
hug>IP3R-IR	NR	72	80	96	88	84	88
npf>IP3R-IR	NR	84	96	96	92	88	76
sNPF>IP3R-IR	NR	13.3	0	20	8	0	48	16
B
		% Pupae
Genotype	Media
sNPF>sNPF-IR	NR	40	56	56	4	28	56
sNPF>amon-IR	NR	92	28	48	44	40	64
sNPF-IR/+	NR	96	100	72	84	92	80
amon-IR/+	NR	96	80	64	76	92	92
sNPF-00448	NR	12	4	0	16	24	0
sNPF-00448/+	NR	44	52	88	100	92	96	100
D
		% Pupae
Genotype	Media
crz-IR BL25999/+	Normal	100	100	100	100	100	100
crz-IR BL25999/+	NR	96	88	96	84	76	92
crz>crz-IR BL25999	Normal	96	100	100	100	100	92
crz>crz-IR BL25999	NR	12	16	4	0	32	44
E
		% Pupae							% Adults
crz>STIM	Normal	96	92	100	100	96	88		96	100	96	100	100	92
crz>IP3R	Normal	96	92	100	92	92	80		96	100	88	100	100	92
F - A625/Protein ratio; Larval feeding
Genotype	crz-GAL4/+	UAS-STIMIR	UAS-IP3RIR	crz>dicer	UAS-crzIR	UAS-sNPFIR
	0.48	0.55	0.54	0.7	0.57	0.52
	0.51	0.44	0.71	0.43	0.58	0.45
	0.56	0.82	0.59	0.59	0.55	0.27
	0.74	0.81	0.81	0.49	0.37	0.57
	0.45	0.38	0.68	0.7	0.3	0.43
	0.58	0.53	0.28	0.55	0.37	0.29
	0.56	0.4	0.51	0.22	0.4	0.5
	0.51	0.42	0.38	0.42	0.44	0.27
				0.44
				0.49
				0.51
				0.64
				0.51
				0.36
				0.39
				0.37
