# Supplementary material for: ER-Ca2+ sensor STIM regulates neuropeptides required for development under nutrient restriction in Drosophila
Source: PLoS One. 2019 Jul 11;14(7):e0219719. doi: 10.1371/journal.pone.0219719 (PMC6622525; doi:10.1371/journal.pone.0219719)
Supplement: S2 Table — (XLSX) [file pone.0219719.s006.xlsx]

## Sheet: Fig 2
Panel #
B
		% Pupae
Genotype	Media
tshGAL80,dstim-IR/+	Normal	88	100	100
tshGAL80,dstim-IR/+	NR	72	100	80	92
crz>tshGAL80,dstim-IR	Normal	91	100	100	100	84	92
crz>tshGAL80,dstim-IR	NR	47	59	40	44	68	48
D F561/F 488
	UV		no UV
crzGAL4/+	Normal	NR	Normal	NR
	0.774719	9.71593	0.1057	0.771906
	0.482558	11.6359	0.110797	1.21774
	0.374529	12.3395	0.115483	1.35437
	0.650095	4.61366	0.80399	0.079069
	0.274584	6.4431	0.633091	0.125969
	1.6648	8.35866	0.619283	0.135925
	7.22515	0.115432	0.120113	0.169356
	8.06464	1.43276	0.0589765	0.239705
	1.5047	2.13004	0.353518	0.202984
	3.10057	6.6093
	1.76335	3.4803
	1.52998	4.68911
	0.772878	2.76459
	0.711647	5.51876
	0.54851	0.813814
	0.602206	1.5018
	0.7734	2.3329
	0.121682	2.29215
	0.116459	3.58257
	0.100824	1.01321
	1.55764
	0.961932
	6.24674
	5.79437
	1.43902
	6.27718
	2.98593
	2.21703
	1.0204
C
		% Pupae
Genotype	Media
crz>hid::rpr	NR	0	4	8	8	0	20
hid::rpr/+	NR	92	96	92	76	100	72
crz>shibre-ts (30)	NR	44	24	68	64	8	8
crz>shibre-ts (22)	NR	68	100	92	80
shibre-ts/+ (30)	NR	96	100	96	88	76	96
crz>TeTxLc	NR	60	48	68	44	20	56
crz>TeTxLc-IMP	NR	80	100	92	80	68	76

## Sheet: Fig 2 Suppl
F
		% Pupae
Genotype	Media
crz-IR/+	Normal	92	100	100	96	76	84
crz-IR/+	NR	92	100	100	96	76	76
sNPF>crz-IR	Normal	100	96	96	100	96	96
sNPF>crz-IR	NR	20	72	36	32	32	8	16
H VG neurons F561/F 488
	UV		no UV
	0.155646	0.256913	0.111544	0.123922
	0.237975	0.21945	0.108262	0.0733272
	0.482733	0.525471	0.141638	0.107813
	0.141392	0.122587	0.613127	0.110159
	0.267787	0.117355	0.53214	0.128058
	0.180396	0.142009	0.858386	0.107818
	0.141187	0.138488	0.103139	0.06472
	0.141109	0.123105	0.0805304	0.0473409
	0.162717	0.259726	0.0566798	0.0579679
	0.369416	0.131109
	0.37529	0.130682
	0.869226	0.125675
	0.130298	0.133176
	0.190299	0.0657592
	0.198604	0.134606
	0.122523	0.33195
	0.0876504	0.305459
	0.107697	0.174474
	0.116362	0.138352
	0.136807	0.150969
	0.145689	0.179091
	0.199747	0.262758
	0.145447	0.181485
	0.195327	0.194561
	0.107332
	0.182603
	0.0729249
	0.149008
	0.109295
	0.177294
