# Supplementary material for: ER-Ca2+ sensor STIM regulates neuropeptides required for development under nutrient restriction in Drosophila
Source: PLoS One. 2019 Jul 11;14(7):e0219719. doi: 10.1371/journal.pone.0219719 (PMC6622525; doi:10.1371/journal.pone.0219719)
Supplement: S3 Table — (XLSX) [file pone.0219719.s007.xlsx]

## Sheet: New Fig 3
A Relative Fluorescence	crz>dicer		crz>dicer,dstim-IR
	Normal	NR	Normal	NR
	1.3	3.11	0.89	3.3
	0.7	1.64	1.07	2.03
	1	0.62	1.08	1.59
	1.7	2.66	1.27	1.62
	0.9	2.01	0.96	0.87
	0.7	0.45	0.95	0.66
	2.7	1.86	1.05	1.35
	1.7	0.64	0.91	3.48
	1.4	1.79	0.62	1.96
	0.8	1.36	2.42	2.26
	0.5	2.48	0.86	0.72
	1.3	1.73	0.51	3.2
	1.8	3.17	3.35	0.77
	1.7	2.01	1.17	0.78
	1.1	0.86	0.38	1.17
	2.2	0.57	7.88	2.54
	0.8	0.59	5.04	2.54
	0.7	1.03	4.82	3.46
	0.5	3.2	3.84	1.06
	0.5	1.48	2.37	0.39
	0.3	1.14	1.43	0.92
	0.9	2.15	2.11	2.01
	0.7	1.61	6.63	3.76
	0.9	3.15	4.08	2.07
	0.8	2.71	5.91	0.89
	0.9	3.66	2.24	1.17
	1.5	2.99	2.38	0.73
	1.5	3.65	5.54	2.73
	0.5	2.01	6.63	2.75
	0.5	1.56	3.95	2.98
	1.9	2.15	8.06	0.84
	0.8	2.32	2.41	1.36
	2.2	2.8	1.95	1.89
	0.8	2.5	2.24	0.93
	0.8	1.34	1.92	1.08
	1	0.9	1.49	1.22
	1.2	1.26		0.86
	0.8	1.87		0.98
	0.9	2.26		1.54
	1.1			0.94
	0.7			1.03
	0.5			0.8
	0.5			0.66
	0.7			0.65
	0.5			1.04
	0.4			3.64
	0.6			3.47
	0.6			2.56
	1.4			1.57
	1.6			1.06
	1.9			1.45
	1.7			3.03
	1.5			1.47
	0.6			0.81
	0.7			0.98
				0.76
				1.55
				4.13
				4.62
				3.63
				0.92
				0.48
				0.39
				1.35
				2.28
				2.13
				2.59
				1.37
				1.04
				1.9
				3.05
				1.23
C sNPF/PK* Ratio	crz>dicer		crz>dicer,dstim-IR
	Normal	NR	Normal	NR
	0.809914	0.609021	4.41847	1.01668
	0.208736	0.195126	1.83711	1.44091
	0.53733	0.683637	0.976427	1.88402
	0.579931	4.0631	3.94438	1.44438
	0.354838	1.08159	1.61768	1.64984
	0.475559	1.60914	4.99198	1.17425
	0.377531	1.16186	1.18132	3.56467
	0.196726	0.797895	0.790664	4.89192
	0.316023	0.72382	5.30133	2.32367
	0.362419	1.43991	2.31705	2.61513
	0.159936	1.66654	1.38961	5.02742
			9.35633	1.53702
			1.90647	4.69221
			7.63488	2.60178
			8.21087	2.21451
			1.45017	13.2599
				1.51048
D Larval development		% Pupae
Genotype	Media
Crz-GAL4/+	Normal	96	96	100	100	100	100
crz>amonIR,dicer2	Normal	84	84	96	75	96	96
crz>InRIR	Normal	100	88	100	96	96	88
crz>RalDN	Normal	84	92	96	96	100	100
Crz-GAL4/+	NR	88	72	84	76	96	100
crz>amonIR,dicer2	NR	35	56	44	20	16	68
crz>InRIR	NR	8	0	32	12	27.2727	32
crz>RalDN	NR	28	32	0	28	0	16
E Relative Crz Intensity
	crz>dicer2	crz>amonIR,dicer2
	2.71	0.31
	0.87	0.41
	2.13	0.77
	1.18	0.81
	0.87	0.98
	0.64	0.71
	1.03	0.7
	0.55	0.3
	0.89	0.48
	0.3	0.2
	0.41	0.37
	0.29	0.45
	0.8	0.49
	2.21	0.96
	0.93	0.86
	0.44	0.94
	0.6	0.31
	0.89	0.25
	0.95	0.16
	1.37	0.97
	0.94	0.9
	0.85	1.08
	1.1	0.37
	1.04	0.71
	1.76	0.74
	1.36	0.9
	0.57	0.72
	0.58	0.74
	0.49
	0.75
	1.52
F Relative Crz Intensity
	crzGAL4/+		crz>InRIR		crz>RalDN
	Fed	24h NR	Fed	24h NR	Fed	24h NR
	0.61	1.572	1.099	1.378	0.85	1.32
	0.498	1.618	1.579	1.789	0.89	0.96
	0.783	1.32	1.367	1.335	0.65	1.38
	0.326	0.715	0.989	0.554	0.56	0.94
	0.269	0.499	1.576	1.594	1.03	0.85
	0.182	0.29	1.146	0.78	0.41	0.5
	1.287	1.647	0.993	2.527	1.55	1.51
	0.896	0.889	1.112	1.139	2.27	1.39
	1.167	0.708	1.12	2.428	1.54	0.74
	1.428	1.576	1.315	1.529	1.69	1
	1.944	1.685	1.625	1.842	1.58	0.96
	1.308	1.101	0.818	1.475	1.51	0.54
	0.945	1.216	1.448	5.061	1.08	1.89
	0.682	0.852	1.536	4.193	1.33	1.6
	1.023	2.162	1.715	3.403	1.66	1.14
	0.871	3.281	1.257	2.344	1.38	1.42
	1.428	2.796	1.155	1.237	0.9	1.54
	1.586	2.794	1.158	2.402	1.21	0.87
	0.997	2.002	0.872		2.56	1.69
	1.04	1.112	3.5		2.47	0.5
	0.7	1.325	1.521		2.66	1.52
	1.799	5.053	1.245		1.8	2.52
	2.956	2.492	0.946		1.58	1.53
	0.664	4.005	3.862		1.23	1.01
	0.597	1.921	2.352		0.64	0.8
	0.646	1.047	1.718		0.65	1.58
	0.272	0.957			0.96	0.95
	0.267	2.634			1.19	0.66
	0.198	2.865			1.29	0.83
	1.039	2.658			1.43	0.68
	1.032	2.657			0.46	0.49
	1.087	1.926			2.94	0.61
	1.589	2.593			3.41	0.39
	1.259	2.317			2.54	1.52
	1.627	1.169			1.29	1.32
		1.963			2.17	2.09
		2.369			1.04	1.41
		1.978			2.28	1.18
		1.55			2.43	0.62
		1.44			3.19	0.28
		1.597			3.62	0.19
		1.667			4.8	0.3
					1.73	0.43
						0.54
						0.62
						0.68
						1.28
						0.9
						0.73
						0.5
						0.45
						1.5
						1.5
						1.72
						0.75
						0.81
						0.49
						1.06
						1.56
						1.28
G Fold Change Crz/rp49
	crzGAL4/+	crz>CrzIR	Crz>CrzIR25999
	1.006	0.501	0.599
	1.059	0.537	0.547
	0.938	0.771	0.398
	1.053	0.725	0.445
	0.95	0.587286	0.568
		0.735345	0.439
H Fold Change CrzR/rp49
	crzGAL4/+	crz>CrzIR	Crz>CrzIR25999
	0.959	2.39	2.396
	0.832	1.668	1.495
	1.175	1.466	3.621
	1.149	2.104	2.607
	0.89	1.428
		1.828
I Fold Change CrzR/rp49
	crz>dicer2	InRIR	amonIR	RalDN	STIMIR
	0.897	2.352	1.731	1.701	2.3224
	1.1466	1.827	2.742	2.665	1.78014
	1.154	1.443	3.527	1.369	1.54317
	0.659	1.5	1.461	1.728	1.95779
	1.09	2.259	1.024	3.293	1.464
	0.917	1.781	2.891	2.284	1.974
J fold change/rp49	crz>dicer		crz>dicer,dstim-IR
	Normal	NR	Normal	NR
	1.8841	1.5014	4.08553	1.62525
	1.40855	1.2335	1.87377	1.20467
	1.81752	0.727842	3.1176	1.88423
	1.09221	1.5832	3.23479	2.07014
	1.15337	0.885699	1.90675	1.36271
	0.867026	1.05041	2.13029	2.05142
	1.34006		0.836507
	1.04824		0.95886
	0.846847		1.96487
	0.840641

## Sheet: Fig suppl 3
B Rel. Fluorescence RG Box	crz>dicer		crz>dicer,dstim-IR
	Normal	NR	Normal	NR
	0.55	2.07	0.99	0.99
	0.56	1.46	2.56	1.5
	0.41	5.74	1.44	1.02
	1.46	2.4	1.25	1.71
	0.49	3.96	0.9	2.87
	1.68	0.84	3.09	1.53
	0.31	0.97	1.46	0.91
	0.62	3.04	2.08	1.06
	0.25	0.34	1.91	1.4
	0.22	4.48	1.08	0.93
	2.22	1.69	0.76	0.94
	1.16	2.91	1.41	2.87
	1.16	0.71	2.17	1.14
	1.18	0.76	0.81	1.38
	0.76	2.67	1.79	0.79
	1.12	1.74	2.84	1.62
	0.29	4.31	0.75	2.61
	0.33	1.11	0.91	0.73
	0.9	1.57	0.09	0.79
	3.64	1.22	2.04	1.52
	0.57	1.48	1.51	1.4
	1.16	1.41	2.16	0.27
	0.6	3.81	0.58	0.44
	2.34	2.11	1.71	3.35
	0.7	2	1.3	1.2
	0.68	3.68	1.24	2.46
	1.36	0.96	3.59	1.39
	0.87	1.53	0.56	1.33
	1.23	2.84	1	5.17
	0.49	1.61	1.32	0.87
	1.08	1.49	0.79	0.53
	1.52	1.81	2.4	1.81
	1.15	1.06	1.16	2.22
	0.32	0.87	1.42	2.01
	1	2.81	1.36	0.36
	1.6	1.31		0.26
	1.27	2.12		0.16
	1.07	1.81		0.87
	0.68			0.53
	2.21			1.81
	0.85			0.42
	1.54			0.19
	0.53			2.01
	1.29			0.2
	1.45
	0.54
	1.09
C Rel. Fluorescence RG projections	crz>dicer		crz>dicer,dstim-IR
	Normal	NR	Normal	NR
	0.59	1.84	2.07	0.83
	0.58	4.36	3.21	1.32
	1.44	4.97	2.59	1.43
	1.38	2.29	1.02	0.99
	0.95	5.65	1.01	1.46
	0.82	1.66	2.48	1.18
	0.93	1.03	2.17	1.44
	1.31	2.13	3.49	1.73
	0.6	2.06	0.87	1.19
	0.46	1.1	2.46	1.16
	1.59	1.36	1.95	1.74
	1.23	1.11	2.92	2.05
	1.11			1.38
	0.62			1.77
	0.78
	1.6
D Crz/MS*	crz>dicer		crz>dicer,dstim-IR
	Normal	NR	Normal	NR
	0.0734222	0.14	0.308	0.269
	0.0961361	0.464	0.225	0.5
	0.313814	0.342	0.297	0.836
	0.133324	0.405	0.688	0.655
	0.141459	0.133	0.315	0.491
	0.219713	0.639	1.047	0.219
	0.276833	0.417	0.432	0.476
	0.234277	0.495	0.132	0.276
	0.303302	0.219	0.73	0.52
	0.0641948	0.259	0.101	0.609
	0.405477	0.045	0.115	1.821
	0.3372	0.423	0.646	0.447
	0.218268	0.279	0.195	0.741
	0.231216		0.213	0.741
	0.272153		0.571	0.564
	0.184456		0.274	0.671
	0.184456			0.186
E ANF::GFP Fluorescence
	crz>dicer,ANF::GFP	crz>dicer2,ANF::GFP,dSTIMIR
	0.598	0.854
	0.658	0.516
	0.593	1.077
	1.658	0.928
	1.836	0.707
	1.986	0.639
	0.897	0.522
	0.887	0.539
	1.099	0.511
	0.563	0.735
	0.572	0.421
	0.517	0.464
	1.454	0.412
	1.027	0.597
	0.656	0.487
	0.969	0.991
	1.172	1.326
	1.212	1.43
	0.89	1.163
	1.161	0.917
	0.621	1.448
	0.968	1.818
	0.945	1.592
	1.051	1.256
	0.875	1.195
	1.143	1.473
	1.32	1.031
	1.068	1.219
	1.105	1.845
	0.702	1.963
	0.774	1.078
	1.182	1.071
	0.843	1.028
	1.276	0.762
	1.8	0.828
	1.59	0.965
	0.948	0.83
	0.996	1.06
	1.223	1.092
	0.905	0.868
	1.093	0.974
	1.066	0.828
	0.72	0.869
	0.646	0.948
	0.628	0.575
	0.744	0.873
	1.208	0.722
	0.913	0.619
	0.761
	0.691
	0.793
F Larval development crz>		% Pupae
shibrets(22oC)	NR	68	100	92	80
shibrets /+ (30oC)	NR	96	100	96	88	76	96
shibrets (30oC)	NR	44	24	68	64	8	8
TeTxLC	NR	60	48	68	44	20	56
TeTxLC-IMP	NR	80	100	92	80	68	76
G Fold Change Crz/rp49	Elavc155>dicer2	ElavC155>dicer2,CrzRIR
	1.269	1.014
	0.545	1.497
	1.202	2.47
	1.203	1.937
		5.071
		4.246
H Fold Change Crz/rp49	crz>dicer2	InRIR	amonIR	RalDN
	1.006	2.952	2.471	5.111
	1.059	2.054	2.356	1.979
	0.938	0.545	3.208	3.406
	1.053	1.31	1.825	3.521
	0.95	2.258	2.244	3.535
		1.965	1.601	3.299
		2.396
		3.602
I Rel. Crz Intensity
	CrzGAL4/+	elavc155>CrzRIR, dicer	crz>CrzIR, dicer
	0.53	3.261	4.77
	0.52	2.62	5.01
	0.35	1.245	4.85
	1.05	6.04	1.55
	0.79	6.436	1.17
	1.22	2.469	0.97
	0.24	3.108	1.8
	0.46	5.809	1.88
	0.41	3.194	2.46
	1.71	5.307	2.06
	1.99	1.692	4.14
	2.69	1.573	3.76
	0.71	5.664	1.61
	0.65	4.141	2.1
	0.71	6.039	1.01
	0.5	2.699	0.86
	0.23	3.492	0.89
	0.55	7.182	0.61
	0.53	2.425	1.32
	0.24		2.05
	0.25		0.89
	1.14		0.73
	0.82		0.56
	1.42		2.27
	0.92		1.38
	1.82		1.01
	3.37		1.37
	1.33		0.75
	1.69		0.36
	1.17		1.08
			1.13
			1.97
			2.6
			1.56
			2.31
			3.01
			2.53
			2.55
			0.69
			0.91
			1.7
			2.04
			2.17
			1.37
