# Supplementary material for: ER-Ca2+ sensor STIM regulates neuropeptides required for development under nutrient restriction in Drosophila
Source: PLoS One. 2019 Jul 11;14(7):e0219719. doi: 10.1371/journal.pone.0219719 (PMC6622525; doi:10.1371/journal.pone.0219719)
Supplement: S4 Table — (XLSX) [file pone.0219719.s008.xlsx]

## Sheet: Fig 4
A Larval development		% Pupae
RalWT rescue	44	52	82	48	56	87
RalWT control	64	76	84	80	88	76
dSTIMIR	36	16	36	56	16	68
InR control	92	84	76	100	100	84
InR rescue	76	80	84	88	84	88	100
B Rel Crz Ral WT rescue	Fed	24h NR
	1.89	1.08
	1.98	1.6
	1.18	1.06
	1.16	1.11
	0.96	0.93
	1.11	2.26
	0.82	1.55
	1.03	1.09
	0.65	1.53
	0.61	1.13
	0.78	1.96
	1.71	1.11
	0.73	1.13
	0.96	0.85
	0.9	1.11
	0.77	1.35
	0.57	1.73
	1.28	2.07
	1.34	2.05
	1.03	2.05
	0.47	1.29
	0.62	1.54
	0.45	0.77
		1.25
		1.72
		2.38
		1.93
C Rel Crz InR rescue
	Fed	24h NR
	0.26	2
	0.46	2.18
	0.26	3.27
	0.57	2.17
	0.44	2.15
	0.47	2.09
	1.49	2.64
	1.78	2.46
	1.47	2.59
	1.58	2.82
	1.82	1.49
	3.18	2.03
	0.69	0.38
	0.69	0.48
	0.88	0.47
	1.63	3.19
	0.55	2.02
	0.76	1.51
	0.61	1.35
	0.6	0.8
	0.81	0.89
		1.42
		1.27
		1.38
D Fold Change CrzR/rp49	/+	dicer	dSTIMIR	InRIR	InR	InR rescue	RalWT	RalWTrescue
	0.888	1.203	4.145	2.352	1.737	1.446	0.673	1.503
	1.049	0.52	2.296	1.827	1.769	1.376	0.98	1.176
	1.074	1.475	3.13	1.443	1.006	1.655	0.987	1.076
	0.86	1.083	1.931	1.5	1.55	2.361	1.455	1.528
	1.271			2.259	1.057	0.981	0.703	1.17
	1.496			1.781	1.688	2.492	0.372	2.087
	0.611
E Larval development
		% Pupae
Genotype	Media
crz>dTrpA1 (30)	NR	100	88	90	92	100	76
crz>dSTIM-IR (30)	NR	24	0	57	40	12	22.7273
crz>TrpA1, dSTIM-IR (30)	NR	57	29	80	75	72	86
crz>TrpA1, dSTIM-IR (220C)	NR	56	36	8	16	44	36
F Rel Crz intensity (30oC)	crz>dicer2,stimIR		crz>dicer2,stimIR,TrpA1
	Fed	24h NR	Fed	24h NR
	0.8	0.34	0.17	1.37
	0.33	0.24	0.23	1.05
	0.38	0.29	0.22	1.46
	2.71	0.34	0.39	0.54
	2.14	0.25	0.34	0.48
	2.44	0.23	1.17	0.61
	0.35	1.15	0.9	0.72
	0.34	0.65	0.44	0.63
	0.83	0.81	0.31	0.2
	0.44	0.76	0.33	0.35
	0.59	0.42	0.2	0.35
	0.48	0.39	0.35	0.42
	1.52	0.31	0.21	0.5
	0.93	0.51	0.37	0.49
	0.67	0.52	0.34	0.65
	1.28		0.6	0.46
	0.83		0.21	0.57
	0.95		0.78	1
			0.48	1.12
			1.16	0.75
				1.37
				1.18
				2.17
				2.93
				2.24
				1.79
				1.76
				1.54
G Fold Change CrzR/rp49
	dicer	dSTIMIR	TrpA1	TrpA1 rescue
	1.455	2.339	0.52	0.906
	0.687	1.702	0.273	0.453
	1.05	0.761	0.456	0.574
	1.209	2.13	0.347	1.699
	0.941	0.879	0.666	0.519
	0.837	1.703	0.341	1.45

## Sheet: Fig suppl 4
A Cell Size	Crz-GAL4/+	crz>InR
	39.29	66.11
	30.81	79.48
	40.05	94.02
	51.82	52.97
	45.56	68.22
	71.52	61.56
	67	56.35
	62.69	53.46
	35.39	74.4
	47.87	64.93
	61.78	45.59
	45.29	54.75
	93.41	75.92
	38.91	106.33
		105.02
C Crz intensity	Crz-GAL4/+	crz>InR
	1.538	2.416
	1.343	2.24
	1.642	2.336
	0.641	1.637
	0.706	1.412
	0.655	2.276
	1.37	2.449
	1.439	4.181
	0.61	2.67
	0.594	2.462
	0.524	2.1
	0.75	2.023
	0.396	1.67
	1.053	1.192
		1.497
D Larval development
Genotype	Media	% Pupae
crz>ChR-XXL2,dSTIM-IR,dicer	NR - Dark	60	15	15	56	52
crz>ChR-XXL2,dSTIM-IR,dicer	NR- Light	90	70	55	60	77
		% Adults
crz>ChR-XXL2,dSTIM-IR,dicer	NR - Dark	45	5	0	32	35
crz>ChR-XXL2,dSTIM-IR,dicer	NR- Light	45	40	20	40	45
E Larval development	InR control							dSTIM KD							RalWTrescue							RalWTcontrol
% Adults on NR	80	64	56	65.3846	76	52		4	20	76	20	8	8		16	20	71	8	12	65		60	64	68	60	80	72
F Larval development	TrpA1 rescue						TrpA1 rescue						TrpA1 control						dSTIMIR
% Adults on NR	48	8	0	4	12	8	57	21	55	58	52	79	76	56	90	88	100	36	12	0	35	5	0	13.6364
G Larval development
Genotype	Media	% Pupae
crz>TrpA1,itpr-ka1091/ug3 (25)	NR	10.5263	35.7143	16	16	8	4
crz>itpr-ka1091/ug3 (30)	NR	20	10.5	4	4	0	4
crz>TrpA1,itpr-ka1091/ug3 (30)	NR	52.9412	35.2941	20	36.8421	45.5	45.5	46.7
H Larval development
Genotype	Media	% Pupae
crz>ChR-XXL2,itpr-ka1091/ug3 (Dark)	NR	0	18.8	8	12	4	25
crz>ChR-XXL2,itpr-ka1091/ug3 (Light)	NR	36	31.6	50	44	48	31.25
